# Supplementary material for: First report and genomic characterization of an mcr-10.1-carrying Enterobacter kobei strain isolated from a domestic kitchen sink in China
Source: BMC Microbiol. 2026 May 28;26:673. doi: 10.1186/s12866-026-05205-2 (PMC13403616; doi:10.1186/s12866-026-05205-2)
Supplement: Supplementary file 2 — Supplementary Material 2. [file 12866_2026_5205_MOESM2_ESM.xlsx]

## Sheet: Sheet1
TABLE S2. Summary of mcr-10-positive plasmids available in GenBank
Plasmid	Host Species	Year	Country	Source	Length	Inc type	Accession no.
pYK16-mcr-10	E. roggenkampii	2019	China	Unknown, human	117855	IncFⅡ	MT468575
pEr982-1	E. roggenkampii	2019	China	Sewage water	108025	IncFⅡ, IncFIB	CP060734
pEk140_mcr-10	E. roggenkampii	2019	China	NA, human	201356	IncFⅡ, IncFIB	CP095181
pK666_mcr-10	E. roggenkampii	2019	China	Feces, cat	136140	IncFⅡ, IncFIB	CP095171
pMCR10_120063	E. roggenkampii	2019	China	Blood, human	195008	IncFⅡ, IncFIB	CP116250
pMCR10_090065	E. roggenkampii	2016	China	Unknown, human	71775	IncFIA	CP045065
pK475-2_mcr-10	E. roggenkampii	2019	China	Fecec, cat	89168	IncFⅡ, IncFIB	CP095167
pECC-247-2	E. roggenkampii	2022	Taiwan	Blood, human	85512	IncFIB	CP143665
pSTW0522-66-1	E. roggenkampii	2018	Japan	Sewage water	324199	IncFⅡ, IncFIB	AP022466
pKAM546_1	E. roggenkampii	2020	Japan	NA	139510	IncFIA, IncFIB	AP026874
pER0-E2	E. roggenkampii	2022	Canada	Feces, human	62568	IncFⅡ, IncR	CP120522
pN260-2	E. roggenkampii	2019	Japan	Unknown, human	244996	IncFIB, IncR	AP023449
pWL374-mcr-10	E. roggenkampii	2021	China	Unknown	125908	IncFIA	CP128619
pECL_A	E. roggenkampii	2019	Egypt	Unknown	80926	IncFIB	CP138193
pWL111-mcr-10	E. roggenkampii	2021	China	Unknown, human	130415	IncFⅡ, IncFIB	CP128636
p13840_1	E. roggenkampii	2013	China	Sputum, human	94721	IncFⅡ, IncFIB	CP083820
pRHBSTW-00399_2	E. roggenkampii	2017	United Kingdom	Sewage water	137623	IncFⅡ, IncFIA	CP056561
pEN37S	E. roggenkampii	2015	Japan	Dogs	70277	IncFIB	AP024497
p161373_1	E. asburiae	2016	China	Sputum, human	154756	IncFⅡ, IncFIB	CP083816
pECLA	E. asburiae	2019	China	Urine, human	159417	IncFⅡ, IncFIB	CP093155
p2BP16m1_mcr10	E. asburiae	2016	Czech Republic	Water	165059	IncFⅡ	CP129516
pRHBSTW-01009_2	E. asburiae	2017	United Kingdom	Sewage water	70650	IncFIA, IncFIB	CP056127
pEXB38_1	E. asburiae	2020	USA	Blood	105021	IncFIA, IncFIB	PQ760047
pECC-232-1	E. asburiae	2022	China Taiwan	Sputum, human	103536	IncFⅡ, IncFIB	CP143674
pNDM-MCR10	E. asburiae	2022	China	Anal swab, human	179424	IncFⅡ, IncFIB	CP135262
pAVS0889-b	E. cloacae	2021	Switzerland	River water	90827	IncFIB	CP092044
pEC27-2	E. cloacae	2010	Viet Nam	Urine, human	84602	IncFIA, repB	CP020091
p2022CK-00409	E. cloacae	2022	USA	Unknown, human	189847	IncFIB, IncFⅡ	CP104838
pECC011a	E. cloacae	2015	Kenya	Unknown, human	99848	ND	NZ_JARXZG010000002
p12961_1	E. cloacae	2012	China	Urine, human	90256	IncFIA, repB	CP083822
pK528_mcr-10	E. hormaechei	2019	China	Feces, dog	148937	IncFⅡ, IncFIB	CP095178
pEh60-7	E. hormaechei	2017	China	Unknown, human	64293	repE	CP088228
pEXB34_1	E. hormaechei	2020	USA	Blood, unknown	172683	IncFIB	PQ760046
pECC59-2	E. hormaechei	2017	China	Broncho-alveolar lavage, human	64293	IncFIA	CP080472
pS377_mcr-10	E. hormaechei	2023	Japan	Raw fish	136976	IncFⅡ, IncFIB	AP038762
pI9455333_MCR10	E. ludwigii	2021	Czech Republic	Rectal swab, human	129863	IncFIA	CP122443
pEL-ars1	E. ludwigii	2019	China	Tailing mud	145699	IncFⅡ, IncFIB	CP094842
p11894_1	E. ludwigii	2011	China	Throat swab, human	131857	IncFⅡ, IncFIB	CP083825
pZ1	Enterobacter sp.	2018	China	Soil	180989	ND	CP099720
p11778_1	E. kobei	2011	China	Secretion, human	130391	IncFIB	CP083829
pMCR10_SCLZS19	E. kobei	2019	China	Unknown	118766	IncFⅡ, IncFIB	CP110881
pEXB6_1	E. kobei	2017	USA	Blood, unknown	138693	IncFⅡ, IncFIB	PQ760043
pSTW0522-51-1	E. kobei	2018	Japan	Sewage water	159829	IncFⅡ, IncFIA	AP022432
pMu208	E. kobei	2013	USA	Unknown, human	167112	IncFⅡ, IncFIB	CP182180
pEk72-1	E. kobei	2018	China	Shunt fluid, human	137379	IncFⅡ, IncFIB	CP088230
pEXB31_1	E. kobei	2019	USA	Blood, unknown	170278	IncFⅡ, IncFIB	PQ760045
pECC18A13-1	Enterobacter sp.	2018	Japan	River water	150509	IncFⅡ	AP019635
pRHBSTW-00175_3	Enterobacter sp.	2017	United Kingdom	Fresh water	68715	IncFIB	CP055932
p11894_1	Enterobacter sp.	2011	China	Throat swab, human	131857	IncFⅡ, IncFIB	CP083825
pNW114	Escherichia coli	2020	China	Sewage water	156487	IncFⅡ, IncFIB	CP079841
pEC2001	Escherichia coli	2020	China	Food	139558	IncFⅡ, IncFIB	CP133812
pMCR10_2641_2	Escherichia coli	2020	China	Disinfected tableware	198338	IncHI1A, IncHI1B	JALDNN010000003
pEC81-mcr10	Escherichia coli	2020	China	Feces, human	62662	IncFⅡ, IncFIA	CP088133
pGPP4_2	Escherichia coli	2022	China	Meat, pork	188944	IncFIA, IncFIB, repB	OR965475
pMCR10_145005	Cronobacter sakazakii	2019	China	Stool, human	120500	ND	JABTXY010000030
pOZ172	Citrobacter freundii	1998	China	Leg ulcer, human	127005	IncFⅡ，IncFIB	CP016763
p10034292-2	Citrobacter portucalensis	2023	China	Unknown, human	123630	IncFⅡ，IncFIB	CP159116
pKP57-mcr10	Klebsiella pneumoniae	2020	China	Feces, chicken	186040	IncFⅡ，IncFIB	CP088129
pKP46-mcr10	Klebsiella pneumoniae	2020	China	Feces, chicken	186056	IncFⅡ，IncFIB	CP088124
pMyNCGM088	Klebsiella pneumoniae	2016	Myanmar	Unknown, human	313230	IncFIB, IncFⅡ, repB	LC765517
p5	Klebsiella pneumoniae	2013	Australia	Wound swab, human	120029	IncFIA, IncFⅡ	LR890193
pMCR10_KP1050	Klebsiella pneumoniae	2023	China	Blood, human	171410	IncFⅡ, IncFIA	CP172579
pMyNCGM084	Klebsiella pneumoniae	2016	Myanmar	Unknown, human	219748	IncFⅡ，IncFIB	LC765516
pKqs_SB610_4	Klebsiella quasipneumoniae subsp.similipneumoniae	2000	Netherlands	Water	124980	IncFⅡ，IncFIB	CP084774
pG18585201	Klebsiella quasipneumoniae	2016	Nigeria	Blood, unknown	111472	IncR	PQ587580
pFDAARGOS_431	Raoultella ornithinolytica	2015	Canada	Rectal, human	231294	IncFⅡ，IncFIB	CP023893
pNUITM-VR1_2	Raoultella ornithinolytica	2021	Vietnam	NA	261835	IncFⅡ，IncFIB	AP025011
NA, not available; ND, not found
